# Supplementary material for: Identifying Early Risk Factors for Postoperative Pulmonary Complications in Cardiac Surgery Patients
Source: Medicina (Kaunas). 2024 Aug 26;60(9):1398. doi: 10.3390/medicina60091398 (PMC11433804; doi:10.3390/medicina60091398)
Supplement: Supplementary file 1 [file medicina-60-01398-s001.zip]

Archive with 2 entries (2 files):
- medicina-3153767-supplementary/Table S4.pdf
- medicina-3153767-supplementary/Tables S1-S3.pdf
